# Supplementary material for: Halogenated Cobalt Bis-Dicarbollide Strong Acids as Reusable Homogeneous Catalysts for Fatty Acid Esterification with Methanol or Ethanol
Source: Int J Mol Sci. 2024 Dec 10;25(24):13263. doi: 10.3390/ijms252413263 (PMC11675812; doi:10.3390/ijms252413263)
Supplement: Supplementary file 1 [file ijms-25-13263-s001.zip]

Archive with 1 entries (1 files):
- ijms-3325029-supplementary.pdf
